# Supplementary material for: Identification of the shared genes and immune signatures between systemic lupus erythematosus and idiopathic pulmonary fibrosis
Source: Hereditas. 2023 Mar 4;160:9. doi: 10.1186/s41065-023-00270-3 (PMC9985223; doi:10.1186/s41065-023-00270-3)
Supplement: Supplementary file 3 — Additional file 3. microRNA in IPF. [file 41065_2023_270_MOESM3_ESM.xls]

## Sheet: search_result
hsa-let-7d	other	Idiopathic Pulmonary Fibrosis	26787543	Lin28B causes epithelial-mesenchymal transition (EMT) by inhibition of let-7d.	NO
hsa-let-7d	transcription factor target	Idiopathic Pulmonary Fibrosis	20395557	The down-regulation of let-7d in IPF and the profibrotic effects of this down-regulation in vitro and in vivo suggest a key regulatory role for this microRNA in preventing lung fibrosis.	YES
hsa-mir-142	other	Idiopathic Pulmonary Fibrosis	30244194	we found a negative correlation between miR-142-3p and diffusing capacity of the lungs for carbon monoxide/alveolar volume	NO
hsa-mir-155	circulation_biomarker_prognosis_ns	Idiopathic Pulmonary Fibrosis	23822889	These findings suggest that serum miR-21 is associated with IPF and the degree of damage indicated by FVC and radiologic examinations could correlate with miR-21 and miR-155 expression in serum. From another perspective, our study confirmed serum miRNA can be stable and detectable in serum of patients with IPF,which could prove useful as it could be considered as a new biomarker in serum for diag…	NO
hsa-mir-155	target gene	Idiopathic Pulmonary Fibrosis	27746237	The role of microRNA-155/liver X receptor pathway in experimental and idiopathic pulmonary fibrosis.	YES
hsa-mir-185	genetics_overexpression_suppress	Idiopathic Pulmonary Fibrosis	27392970	Furthermore, mimics of miR-185 and miR-186 blocked transforming growth factor-尾-induced collagen V overexpression and alleviated transforming growth factor-尾-induced epithelial-mesenchymal transition in A549 cells and HCC827 cells.	YES
hsa-mir-186	genetics_overexpression_suppress	Idiopathic Pulmonary Fibrosis	27392970	Our findings suggest that attenuated expression of miR-185 and miR-186 may be responsible for collagen V overexpression during idiopathic pulmonary fibrosis, and these miRNAs may serve as pathogenesis-related biomarkers and treatment targets.	YES
hsa-mir-21	circulation_biomarker_prognosis_ns	Idiopathic Pulmonary Fibrosis	23822889	These findings suggest that serum miR-21 is associated with IPF and the degree of damage indicated by FVC and radiologic examinations could correlate with miR-21 and miR-155 expression in serum. From another perspective, our study confirmed serum miRNA can be stable and detectable in serum of patients with IPF,which could prove useful as it could be considered as a new biomarker in serum for diag…	NO
hsa-mir-210	transcription factor target	Idiopathic Pulmonary Fibrosis	24951777	miR-210 promotes IPF fibroblast proliferation in response to hypoxia.	YES
hsa-mir-26a	other	Idiopathic Pulmonary Fibrosis	24853416	Integrated analyses identify the involvement of microRNA-26a in epithelial-mesenchymal transition during idiopathic pulmonary fibrosis.	NO
hsa-mir-26a	target gene	Idiopathic Pulmonary Fibrosis	29952219	Inhibition of lncRNA PFRL prevents pulmonary fibrosis by disrupting the miR-26a/smad2 loop.	NO
hsa-mir-26a	transcription factor target	Idiopathic Pulmonary Fibrosis	24594795	The antifibrotic effects and mechanisms of microRNA-26a action in idiopathic pulmonary fibrosis.	YES
hsa-mir-29a	genetics_overexpression_suppress	Idiopathic Pulmonary Fibrosis	27488440	Restoration of miR-29a suppressed cancer cell aggressiveness and fibroblast migration.	YES
hsa-mir-29c	target gene	Idiopathic Pulmonary Fibrosis	27765762	MicroRNA-29c regulates apoptosis sensitivity via modulation of the cell-surface death receptor, Fas, in lung fibroblasts.	YES
hsa-mir-30a	target gene	Idiopathic Pulmonary Fibrosis	28294974	miR-30a as Potential Therapeutics by Targeting TET1 through Regulation of Drp-1 Promoter Hydroxymethylation in Idiopathic Pulmonary Fibrosis.	NO
hsa-mir-30a	tissue_expression_down	Idiopathic Pulmonary Fibrosis	30365083	Downregulation of microRNA‑30a in bronchoalveolar lavage fluid from idiopathic pulmonary fibrosis patients.	NO
hsa-mir-34	tissue_expression_up	Idiopathic Pulmonary Fibrosis	27362652	miR-34a, miR-34b, and miR-34c, but not miR-20a, miR-29c, or miR-let-7f were significantly higher in type II AECs from IPF patients.	NO
hsa-mir-92a	target gene	Idiopathic Pulmonary Fibrosis	24953558	miR-92a regulates TGF-β1-induced WISP1 expression in pulmonary fibrosis.	NO
