# Supplementary material for: Identification of the shared genes and immune signatures between systemic lupus erythematosus and idiopathic pulmonary fibrosis
Source: Hereditas. 2023 Mar 4;160:9. doi: 10.1186/s41065-023-00270-3 (PMC9985223; doi:10.1186/s41065-023-00270-3)
Supplement: Supplementary file 4 — Additional file 4. Common genes in SLE and IPF. [file 41065_2023_270_MOESM4_ESM.csv]

LDLR
CISH
G0S2
CXCL2
AREG
NR4A2
PTGS2
CXCL1
EGR1
LOC399900
JUN
FOSB
DUSP1
EREG
HBEGF
SOCS3
EGR2
FOS
OSM
DUSP2
ATF3
RHOB
JUNB
TRIB1
IL1B
CSRNP1
ZFP36
IER3
PPP1R15A
PMAIP1
TNFAIP3
BTG2
NFKBIZ
IER2
RGS2
CXCL3
CD83
NFIL3
GADD45B
C15orf48
